# Supplementary material for: Cloning and Functional Analysis of a Zeaxanthin Epoxidase Gene in Ulva prolifera
Source: Biology (Basel). 2024 Sep 5;13(9):695. doi: 10.3390/biology13090695 (PMC11429058; doi:10.3390/biology13090695)
Supplement: Supplementary file 1 [file biology-13-00695-s001.zip]

Archive with 1 entries (1 files):
- biology-3173490-supplementary.pdf
